# Supplementary material for: Feature-Tracking-Derived Strain Analysis for Identification of Subendocardium-Involved Late Gadolinium Enhancement in Load-Induced Left Ventricular Hypertrophy: A Multicenter Study of Cardiac Magnetic Resonance Data
Source: J Clin Med. 2023 Dec 7;12(24):7543. doi: 10.3390/jcm12247543 (PMC10744239; doi:10.3390/jcm12247543)
Supplement: Supplementary file 1 [file jcm-12-07543-s001.zip]

Archive with 1 entries (1 files):
- jcm-2649321-supplementary.pdf
